# Supplementary material for: Azithromycin resistance in nontyphoidal Salmonella in an urban informal settlement in Nairobi, Kenya
Source: Microbiol Spectr. 2025 Oct 27;13(12):e00985-25. doi: 10.1128/spectrum.00985-25 (PMC12671183; doi:10.1128/spectrum.00985-25)
Supplement: Table S1 — Antimicrobial phenotypes and genotypes of nontyphoidal Salmonella. [file spectrum.00985-25-s0001.xlsx]

## Sheet: NTS isolates
Table S1: Antimicrobial Phenotype and Genotype of NTS isolates
																	AMR Determinants Based on Resfinder database (version 2023-11-04)
Sample I.D	SEROTYPE	AMP	CAZ	CTX	CRO	CPD	SXT	AMC	CIP	NAL	AZM	GEN	KAN	TCY	CHL	STR	AMINOGLYCOSIDE	BETA-LACTAM	SULFONAMIDE	TRIMETHOPRIM	TETRACYCLINE	MACROLIDE
12831	S. Typhimurium	S	S	S	S	S	S	S	S	S	S	S	S	R	S	R	aph(3'')-Ib; aph(6)-Id; aac(6')-laa		sul2		tet(A)
13564	S. Typhimurium	S	S	S	S	S	S	S	S	S	S	S	I	S	S	R	aph(3'')-Ib; aph(6)-Id; aac(6')-laa		sul2		tet(A)
13932	S. Enteritidis	S	S	S	S	S	S	S	S	S	S	S	S	S	S	I	aac(6')-laa
14397	S. Enteritidis	S	S	S	S	S	S	S	S	S	S	S	S	S	S	I	aac(6')-laa
20123	S. Enteritidis	S	S	S	S	S	S	S	S	S	S	S	S	S	S	I	aac(6')-laa
20971	S. Typhimurium	S	S	S	S	S	S	S	S	S	S	S	S	S	S	R	aac(6')-laa
22138	S. Typhimurium	S	S	S	S	S	R	S	S	S	S	S	S	R	S	R	aac(6')-laa
22201	S. Typhimurium	R	I	R	R	R	S	S	S	S	S	S	S	R	S	R	aph(3'')-Ib; aph(6)-Id; aac(6')-laa	blaCTX-M-3	sul2		tet(A)
23823	S. Typhimurium	R	S	S	S	S	S	S	S	S	R	S	S	S	S	I	aph(3'')-Ib; aph(6)-Id; aac(6')-laa	blaTEM-1	sul2	dfrA8	tet(A)	mph(A)
24289	S. Typhimurium	S	S	S	S	S	S	S	S	S	S	S	I	R	S	R	aac(6')-laa
24573	S. Typhimurium	R	S	S	S	S	S	I	S	S	S	S	S	S	S	I	aac(6')-laa
24647	S. Enteritidis	S	S	S	S	S	S	S	S	S	S	S	S	S	S	I	aac(6')-laa
24647-B	S. Enteritidis	S	S	S	S	S	S	S	S	S	S	S	S	S	S	I	aac(6')-laa
24661	S. Typhimurium	S	S	S	S	S	S	S	S	S	S	I	I	R	S	R	aph(3'')-Ib; aph(6)-Id; aac(6')-laa				tet(A)
25141	S. Enteritidis	S	S	S	S	S	S	S	S	S	R	I	S	S	S	I	aac(6')-laa
27562	S. Enteritidis	S	S	S	S	S	S	S	S	S	S	S	S	S	S	R	aac(6')-laa
27683	S. Typhimurium	S	S	S	S	S	S	S	S	S	S	S	I	R	S	R	aph(3'')-Ib; aph(6)-Id; aac(6')-laa		sul2		tet(A)
28097	S. Enteritidis	S	S	S	S	S	S	S	S	S	R	S	S	S	S	I	aac(6')-laa
28922	S. Enteritidis	S	S	S	S	S	S	S	S	S	S	S	S	S	S	I	aac(6')-laa
28959	S. Enteritidis	S	S	S	S	S	S	S	S	S	R	S	S	S	S	I	aac(6')-laa
30353	S. Enteritidis	S	S	S	S	S	S	S	I	R	S	S	S	S	S	I	aac(6')-laa
30432	S. Typhimurium	S	S	S	S	S	S	S	S	S	S	S	S	R	S	R	aph(3'')-Ib; aph(6)-Id; aac(6')-laa	blaTEM-135	sul2		tet(A)
31270	S. Typhimurium	S	S	S	S	S	S	S	S	S	S	S	S	S	S	R	aac(6')-laa
31322	S. Typhimurium	S	S	S	S	S	S	S	S	S	S	S	I	S	S	R	aac(6')-laa
31456	S. Enteritidis	S	S	S	S	S	S	S	S	S	S	S	S	S	S	I	aac(6')-laa
31486	S. Enteritidis	S	S	S	S	S	S	S	I	R	S	S	S	S	S	S	aac(6')-laa
31528	S. Typhimurium	R	S	S	S	S	R	S	S	S	S	S	S	R	S	R	aph(3'')-Ib; aph(6)-Id; aac(6')-laa; ant(3'')-la	blaTEM-1	sul1; sul2	dfrA1	tet(A)
31599	S. Typhimurium	S	S	S	S	S	S	S	S	S	S	S	I	R	S	I	aph(3'')-Ib; aph(6)-Id; aac(6')-laa		sul2		tet(A)
32912	S. Enteritidis	S	S	S	S	S	S	S	S	S	S	S	I	S	S	I	aac(6')-laa
33690	S. Typhimurium	S	S	S	S	S	S	S	S	S	S	S	S	S	S	I	aph(3'')-Ib; aph(6)-Id; aac(6')-laa		sul2		tet(A)
34778	S. Enteritidis	S	S	S	S	S	S	S	S	S	R	I	S	S	S	R	aac(6')-laa
36001	S. Enteritidis	S	S	S	S	S	S	S	S	S	S	S	S	S	S	I	aac(6')-laa
37780	S. Enteritidis	S	S	S	S	S	S	S	S	S	S	S	I	S	S	I	aac(6')-laa
38055	S. Enteritidis	S	S	S	S	S	S	S	S	S	S	S	S	S	S	I	aac(6')-laa
38347	S. Enteritidis	S	S	S	S	S	S	S	S	S	S	S	S	S	S	I	aac(6')-laa
38495	S. Enteritidis	S	S	S	S	S	S	S	S	S	S	S	S	R	S	I	aac(6')-laa
39026	S. Typhimurium	S	S	S	S	S	S	S	S	S	S	S	S	S	S	R	aac(6')-laa
41147	S. Enteritidis	S	S	S	S	S	S	S	S	S	S	S	I	S	S	I	aac(6')-laa
44043	S. Enteritidis	R	S	S	S	S	R	S	S	S	R	S	S	R	S	R	aac(6')-laa
44985	S. Enteritidis	S	S	S	S	S	S	S	S	S	S	S	S	S	S	I	aac(6')-laa
48113	S. Enteritidis	S	S	S	S	S	S	S	S	S	S	S	I	S	S	I	aac(6')-laa
50729	S. Enteritidis	S	S	S	S	S	S	S	S	S	R	I	S	S	S	I	aac(6')-laa
55619	S. Typhimurium	S	S	S	S	S	S	S	S	S	S	S	S	S	S	R	aph(3'')-Ib; aph(6)-Id; aac(6')-laa		sul2		tet(A)
MLK_239	S. Enteritidis	S	S	S	S	S	S	S	S	S	S	S	S	S	S	S	aac(6')-laa
012831_F1	S. Enteritidis	S	S	S	S	S	S	S	S	S	S	S	I	R	S	R	aac(6')-laa
012831_F2	S. Enteritidis	S	S	S	S	S	S	S	S	S	S	S	S	R	S	I	aac(6')-laa
013564_F2	S. Enteritidis	S	S	S	S	S	S	S	S	S	R	S	I	S	S	R	aac(6')-laa
022201_F1	S. Typhimurium	R	I	R	R	R	S	S	S	S	S	S	S	R	S	R	aph(3'')-Ib; aph(6)-Id; aac(6')-laa	blaCTX-M-3	sul2		tet(A)
022201_F4	S. Typhimurium	R	I	R	R	R	S	S	S	S	S	S	S	R	S	R	aph(3'')-Ib; aph(6)-Id; aac(6')-laa	blaCTX-M-3	sul2		tet(A)
028922_F3	S. Enteritidis	S	S	S	S	S	S	S	S	S	S	S	S	S	S	I	aac(6')-laa
030353_F1	S. Enteritidis	S	S	S	S	S	S	S	S	S	S	S	S	S	S	I	aac(6')-laa
030353_F3	S. Enteritidis	S	S	S	S	S	S	S	S	S	S	S	S	S	S	I	aac(6')-laa
031456_F2	S. Enteritidis	S	S	S	S	S	S	S	S	S	R	S	S	S	S	R	aac(6')-laa
033690_F1	S. Typhimurium	S	S	S	S	S	S	S	S	S	S	S	S	S	S	I	aph(3'')-Ib; aph(6)-Id; aac(6')-laa				tet(A)
033690_F3	S. Typhimurium	S	S	S	S	S	S	S	S	S	S	S	S	S	S	I	aph(3'')-Ib; aph(6)-Id; aac(6')-laa		sul2		tet(A)
038055_F2	S. Enteritidis	S	S	S	S	S	S	S	S	S	S	S	S	S	S	R	aac(6')-laa
038055_F3	S. Enteritidis	S	S	S	S	S	S	S	S	S	S	S	S	S	S	I	aac(6')-laa
038055_F5	S. Enteritidis	S	S	S	S	S	S	S	S	S	S	S	S	S	S	I	aac(6')-laa
038495_F4	S. Enteritidis	S	S	S	S	S	S	S	I	S	S	S	I	S	S	I	aac(6')-laa
039026_F1	S. Typhimurium	S	S	S	S	S	S	S	S	S	S	S	I	S	S	R	aac(6')-laa
039026_F2	S. Enteritidis	S	S	S	S	S	S	S	S	S	S	S	I	S	S	R	aac(6')-laa
044043_F3	S. Typhimurium	S	S	S	S	S	S	S	S	S	S	S	S	S	S	I	aac(6')-laa
044043_F4	S. Enteritidis	S	S	S	S	S	S	S	S	S	S	I	I	R	S	R	aac(6')-laa
044985_F1	S. Enteritidis	S	S	S	S	S	S	S	S	S	S	S	S	S	S	I	aac(6')-laa
044985_F2	S. Enteritidis	S	S	S	S	S	S	S	S	S	S	S	S	S	S	I	aac(6')-laa
048113_F1	S. Enteritidis	S	S	S	S	S	S	S	S	S	S	S	S	S	S	I	aac(6')-laa
048113_F3	S. Enteritidis	S	S	S	S	S	S	S	S	S	R	S	S	S	S	I	aac(6')-laa
48113_F5	S. Enteritidis	S	S	S	S	S	S	S	S	S	S	S	S	S	S	I	aac(6')-laa
048113_F7	S. Enteritidis	S	S	S	S	S	S	S	S	S	S	S	S	S	S	I	aac(6')-laa
013564_T1_F2	S. Typhimurium	S	S	S	S	S	S	S	S	S	S	S	I	S	S	R	aac(6')-laa
024289_C3_F1	S. Typhimurium	S	S	S	S	S	S	S	S	S	S	S	S	R	S	R	aac(6')-laa
028922_T5_F1	S. Typhimurium	S	S	S	S	S	S	S	S	S	S	S	S	S	S	R	aph(3'')-Ib; aph(6)-Id		sul2		tet(A)
038495_T2_F4	S. Enteritidis	S	S	S	S	S	S	S	I	S	S	S	S	R	S	I	aac(6')-laa
048113_T1_F2	S. Enteritidis	S	S	S	S	S	S	S	S	S	S	S	S	S	S	I	aac(6')-laa
